# Supplementary material for: Socioeconomic outcomes in very preterm/very low birth weight adults: individual participant data meta-analysis
Source: Pediatr Res. 2025 May 3;98(6):2401–13. doi: 10.1038/s41390-025-04082-1 (PMC12811119; doi:10.1038/s41390-025-04082-1)
Supplement: Supplementary file 3 — Table S2 [file 41390_2025_4082_MOESM3_ESM.xlsx]

## Sheet: Table S2
Table S2. Cohort-specific demographics and adulthood socioeconomic characteristics between VPT/VLBW and term-born adults.
	AYLS		BLS		ESTER		HESVA		NTNU LBW Life		POPS*	EPICure		NZVLBW		VICS		RWH		UCLH
	VPT/VLBW	Term-borns	VPT/VLBW	Term-borns	VPT/VLBW	Term-borns	VPT/VLBW	Term-borns	VPT/VLBW	Term-borns	VPT/VLBW	VPT/VLBW	Term-borns	VPT/VLBW	Term-borns	VPT/VLBW	Term-borns	VPT/VLBW	Term-borns	VPT/VLBW	Term-borns
Maternal educationa
Low	8 (25.0)	65 (18.6)	81 (31.9)	102 (44.7)	4 (5.3)	18 (5.2)	35 (18.7)	30 (15.9)	2 (5.3)	3 (4.5)	92 (37.2)	23 (19.3)	4 (6.5)	93 (37.2)	4 (4)	41 (37.3)	7 (10.4)	55 (58.5)	9 (40.9)	3 (4.8)	3 (4.6)
Middle	11 (34.4)	115 (33)	142 (55.9)	89 (39)	47 (62.7)	212 (61.3)	118 (63.1)	99 (52.4)	20 (52.6)	33 (49.3)	105 (42.5)	92 (77.3)	46 (74.2)	82 (32.8)	32 (32.3)	47 (42.7)	34 (50.7)	38 (40.4)	13 (59.1)	40 (63.5)	23 (35.4)
High	13 (40.6)	169 (48.4)	31 (12.2)	37 (16.2)	24 (32)	116 (33.5)	34 (18.2)	60 (31.7)	16 (42.1)	31 (46.3)	50 (20.2)	4 (3.4)	12 (19.4)	67 (26.8)	63 (63.6)	22 (20)	26 (38.8)	1 (1.1)	0 (0)	20 (31.7)	39 (60)
Gestation age	29.31 (2.36)	39.70 (1.18)	30.59 (2.23)	39.65 (1.17)	30.59 (2.12)	40.05 (1.21)	29.20 (2.22)	40.17 (1.14)	28.78 (2.53)	39.80 (1.19)	30.97 (2.33)	24.46 (0.74)	39.72 (1.46)	29.17 (2.5)	NA	26.61 (2.01)	39.33 (1.31)	28.49 (2.02)	40.05 (0.84)	28.82 (2.0)	NA
Birth weight	1326 (309)	3616 (473)	1323 (316)	3363 (444)	1458 (398)	3575 (484)	1131 (213)	3589 (464)	1186 (264)	3710 (447)	1311 (305)	740 (122)	3323 (478)	1133 (236)	NA	885 (158)	3426 (453)	1035 (218)	3501 (449)	1229 (311)	NA
Multiple birth
Singleton	28 (87.5)	344 (98)	191 (73.5)	222 (96.9)	54 (72)	343 (98.8)	156 (83.4)	190 (100)	42 (84)	81 (100)	251 (79.2)	85 (68)	NA	186 (74.4)	NA	134 (67.3)	150 (100)	80 (84.2)	22 (100)	81 (81)	NA
Multiple	4 (12.5)	7 (2)	69 (26.5)	7 (3.1)	21 (28)	4 (1.2)	31 (16.6)	0 (0)	8 (16)	0 (0)	66 (20.8)	40 (32)	NA	64 (25.6)	NA	65 (32.7)	0 (0)	15 (15.8)	0 (0)	19 (19)	NA
Neurosensory impairments
No	26 (81.3)	344 (98)	199 (77.4)	228 (99.6)	68 (90.7)	354 (99.4)	165 (88.2)	189 (99.5)	44 (88)	81 (100)	290 (91.8)	96 (78)	62 (100)	230 (92)	99 (100)	169 (84.9)	146 (97.3)	86 (91.5)	22 (100)	98 (94.2)	89 (100)
Yes	6 (18.8)	7 (2)	58 (22.6)	1 (0.4)	7 (9.3)	2 (0.6)	22 (11.8)	1 (0.5)	6 (12)	0 (0)	26 (8.2)	27 (22)	0 (0)	20 (8)	0 (0)	30 (15.1)	4 (2.7)	8 (8.5)	0 (0)	6 (5.8)	0 (0)
Educational attainmenta
Low	3 (9.4)	29 (8.3)	48 (18.5)	29 (12.7)	4 (5.4)	18 (5.2)	36 (19.5)	29 (15.3)	13 (26.0)	6 (7.4)	46 (16.1)	38 (33)	2 (3.2)	44 (17.6)	3 (3.0)	28 (14.9)	13 (9.0)	7 (7.4)	0 (0)	1 (1.0)	0
Middle	20 (62.5)	201 (57.3)	173 (66.5)	120 (52.4)	59 (79.7)	284 (82.1)	141 (76.2)	145 (76.3)	24 (48.0)	33 (40.7)	105 (36.8)	77 (67)	60 (96.8)	149 (59.6)	64 (64.6)	160 (85.1)	132 (91.0)	60 (63.2)	4 (18.2)	75 (72.1)	37 (41.6)
High	9 (28.1)	121 (34.5)	39 (15)	80 (34.9)	11 (14.9)	44 (12.7)	8 (4.3)	16 (8.4)	13 (26.0)	42 (51.9)	134 (47)	0 (0)	0 (0)	57 (22.8)	32 (32.3)	0 (0)	0 (0)	28 (29.5)	18 (81.8)	28 (26.9)	52 (58.4)
Economically active
No	17 (53.1)	165 (47.3)	80 (30.8)	75 (32.8)	48 (64.9)	227 (66.2)	116 (62)	111 (59.4)	16 (32.0)	27 (33.3)	34 (10.7)	75 (59.5)	28 (45.2)	69 (27.6)	19 (19.2)	180 (90.9)	133 (89.9)	9 (20)	3 (15)	22 (21.2)	25 (28.1)
Yes	15 (46.9)	184 (52.7)	180 (69.2)	154 (67.2)	26 (35.1)	116 (33.8)	71 (38)	76 (40.6)	34 (68.0)	54 (66.7)	283 (89.3)	51 (40.5)	34 (54.8)	181 (72.4)	80 (80.8)	18 (9.1)	15 (10.1)	36 (80)	17 (85)	82 (78.8)	64 (71.9)
Employment status
In paid work	15 (46.9)	183 (52.4)	173 (66.5)	152 (66.4)	26 (35.1)	116 (33.8)	71 (38)	76 (40.6)	34 (68.0)	54 (66.7)	274 (87.3)	20 (15.9)	10 (16.1)	NA	NA	18 (9.1)	15 (10.1)	36 (80)	17 (85)	82 (78.8)	64 (71.9)
Part-time	1 (7.1)	16 (9.4)	16 (9.9)	21 (14.9)	6 (25.0)	16 (14.3)	NA	NA	NA	NA	82 (31.2)	7 (46.7)	3 (42.9)	35 (14)	18 (18.2)	NA	NA	NA	NA	NA	NA
Full-time	13 (92.9)	1154 (90.6)	146 (90.1)	120 (85.1)	18 (75.0)	96 (85.7)	NA	NA	NA	NA	181 (68.8)	8 (53.3)	4 (57.1)	146 (58.4)	62 (62.6)	NA	NA	NA	NA	NA	NA
Work hours [M(SD)]	39.57 (6.31)	38.51 (6.49)	37.95 (6.09)	36.91 (7.23)	37.13 (6.93)	38.95 (6.80)	NA	NA	NA	NA	35.38 (7.92)	27.17 (16.54)	32.21 (21.98)	40.80 (12.49)	39.60 (10.05)	NA	NA	NA	NA	NA	NA
In education	14 (43.8)	135 (38.7)	7 (2.7)	2 (0.9)	37 (50)	177 (51.6)	90 (48.1)	101 (54)	7 (14.0)	23 (28.4)	15 (4.8)	86 (68.3)	49 (79.0)	NA	NA	163 (82.3)	126 (85.1)	5 (11.1)	3 (15)	4 (3.8)	14 (15.7)
Unemployed	3 (9.4)	31 (8.9)	80 (30.8)	75 (32.8)	11 (14.9)	50 (14.6)	26 (13.9)	10 (5.3)	9 (18.0)	4 (4.9)	25 (8.0)	20 (15.9)	3 (4.8)	NA	NA	17 (8.6)	7 (4.7)	4 (8.9)	0 (0)	18 (17.3)	11 (12.4)
Social benefits
No	NA	NA	243 (96.0)	226 (99.6)	NA	NA	NA	NA	43 (86.0)	81 (100)	282 (89.8)	73 (63.5)	56 (94.9)	NA	NA	111 (59)	114 (77.6)	70 (74.5)	20 (95.2)	NA	NA
Yes	NA	NA	10 (4.0)	1 (0.4)	NA	NA	NA	NA	7 (14.0)	0 (0)	32 (10.2)	42 (36.5)	3 (5.1)	NA	NA	77 (41)	33 (22.4)	24 (25.5)	1 (4.8)	NA	NA
Living situation
Dependent	3 (9.7)	27 (8.1)	119 (45.8)	57 (24.9)	40 (55.6)	241 (70.3)	73 (40.3)	57 (30.5)	4 (8.5)	4 (5)	50 (15.9)	107 (85.6)	34 (54.8)	48 (19.2)	16 (16.2)	185 (93.4)	141 (95.3)	NA	NA	NA	NA
Independent	28 (90.3)	308 (91.9)	141 (54.2)	172 (75.1)	32 (44.4)	102 (29.7)	108 (59.7)	130 (69.5)	43 (91.5)	76 (95)	264 (84.1)	18 (14.4)	28 (45.2)	192 (76.8)	82 (82.8)	13 (6.6)	7 (4.7)	NA	NA	NA	NA
Note. aMaternal education and participant educational attainment were both harmonised based on the International Standard Classification of Education (ISCE): "ISCED 0-2" = Low secondary or less; "ISCED 3-5" = Upper secondary or short post-secondary; "ISCED 6-8" = University education or equivalent. *The POPS cohort only includes very preterm or very low birth weight participants, without control …
